# Supplementary material for: Biofilm formation in the lung contributes to virulence and drug tolerance of Mycobacterium tuberculosis
Source: Nat Commun. 2021 Mar 11;12:1606. doi: 10.1038/s41467-021-21748-6 (PMC7952908; doi:10.1038/s41467-021-21748-6)
Supplement: Supplementary file 4 — Source Data [file 41467_2021_21748_MOESM4_ESM.xlsx]

## Sheet: Fig 1b (i-iii), 1d(1-iii)
Fig 1b							Fig 1d
i)	Control	bME	DTTox	DTTred			i)	Control	UT biofilm	1X Bdq	10X Bdq	100X Bdq
	0.2403	0.2389	0.2848	1.0508				380000000	320000000	380000000	620000000	600000000
	0.2365	0.2642	0.2162	0.9975				540000000	260000000	400000000	780000000	740000000
	0.2628	0.2591	0.2279	0.8493				360000000	420000000	540000000	540000000	740000000
ii)	Control	bME	DTTox	DTTred			ii)	Control	UT biofilm	1X Bdq	10X Bdq	100X Bdq
	0.2333	0.2464	0.32466	1.5099				94000000000	464000000000	378000000000	352000000000	416000000000
	0.2421	0.2926	0.3639	1.5033				90000000000	364000000000	364000000000	398000000000	438000000000
	0.239	0.2635	0.3871	1.4572				72000000000	336000000000	406000000000	420000000000	480000000000
iii)	Control	bME	DTTox	DTTred			iii)	Control	UT biofilm	1X Bdq	10X Bdq	100X Bdq
	0.2192	0.239	0.3192	1.2966				138000000000	388000000000	542000000000	500000000000	814000000000
	0.2402	0.2666	0.2007	1.582				118000000000	438000000000	558000000000	536000000000	982000000000
	0.2794	0.2103	0.3271	1.5347				132000000000	474000000000	480000000000	418000000000	864000000000

## Sheet: Fig 5c, 5f, 5g
Fig 5c				Fig 5f				Fig 5g
Uninfected	Infected	Cellulase treated		Uninfected	Infected	Cellulase treated		Citrate Buffer	Citrate buffer + Cellulase	Uninfected lung + Cellulase	Infected lung + Cellulase
0.17	796.49	165.07		0.22	278.26	2.25		0.02	0.27	0.25	2.67
0.18	994.99	192.91		0.35	135.93	4.78		0.02	0.25	0.24	2.31
3.06	1819.46	241		0.18	72.72	8.86		0.03	0.25	0.25	2.69
0	1400.53	223.78		0.66	105.17	7.66
0	872.66	175.37			178.95	5.01
	1003.31	216.7			104.7	2.51
	1114.08	241.02			156.8	2.71
	1451.31	242.57				1.5
	1181.25					2.05
	1754.48					4.91

## Sheet: Fig 6c, 6e, 6f
Fig 6c				Fig 6e				Fig 6f
Uninfected	Infected	Cellulase treated		Uninfected	Infected	Cellulase treated		Citrate Buffer	Citrate buffer + Cellulase	Uninfected lung + Cellulase	Infected lung + Cellulase
28.14	538.79	151.75		0.0005	331.31	6.73		0.02	0.27	0.29	1.5
39.61	528.19	175.21		0.001	339.02	9.96		0.02	0.25	0.28	1.66
36.71	568.71	187.41		0.0005	372.82	12.27		0.03	0.25	0.29	1.62
73.98	628.99	180.05		0.0009	340.88	6.36
39.11	500.84	146.65			333.84	4.15
	563.66	145.47			317.43	6.33
	498.29	208.46			281.26	8.74
	512.98	236.59			367.18	2.86
	532.36				307.21	5.26
	582.38				318.29	8.45

## Sheet: Fig 7d, 7f, 7g
Fig 7d				Fig 7f				Fig 7g
Uninfected	Infected	Cellulase treated		Uninfected	Infected	Cellulase treated		Citrate Buffer	Citrate buffer + Cellulase	Uninfected lung + Cellulase	Infected lung + Cellulase
93.58	565.76	134.09		0.0003	320.08	6.84		0.02	0.27	0.25	1.99
93.4	289.64	214.84		0	267.18	5.86		0.02	0.25	0.21	2.08
99.22	158.52	127.95		36	358.77	6.94		0.03	0.25	0.23	2.41
90.54	908.32	288.5		0.0008	313.74	6.18
	457.27	257.03		0	306.41	6.51
	600.35			43.07	314.26	5.09
					450.75	4.6
					198.35	2.99
					372.69	2.51
					117.48	2.67

## Sheet: Fig 8b, 8c, 8g, 8i, 8j
Fig 8b											Fig 8c							Fig 8g				Fig 8i				Fig 8j
Time (Days)	Rv-VC			Rv0062			Rv1090				Rv1090 Culture Filtrate	Rv1090 Cell Lysate	Rv0062 Culture Filtrate	Rv0062 Cell Lysate	Marker			WT-VC	Rv0062	Rv1090		WT-VC	Rv0062	Rv1090		Weeks pi	WT-VC				Rv0062				Rv1090
1	0.05	0.05	0.05	0.09	0.09	0.1	0.05	0.05	0.05							55KDa		1.3	0.86	1.22		50.8614	40.4278	44.8547		0	100	100	100	100	100	100	100	100	100	100	100	100
2	0.27	0.28	0.27	0.21	0.23	0.21	0.17	0.19	0.2									1.27	1.19	0.96		43.1501	33.2829	23.721		2	188000	181000	196000	238000	3390	2010	1820	1200	4060	2130	1760	3500
3	0.56	0.52	0.55	0.45	0.46	0.51	0.41	0.39	0.41									1.39	0.92	0.97		47.524	2.31066	41.5577		3	220000	226000	520000	307000	700	1230	3470	1930	1070	2460	1930	2990
4	1.24	1.26	1.27	1.03	0.99	0.99	0.92	0.87	0.88													40.9271	40.9212	26.1632		4	150000	230000	200000	150000	8000	19000	4000	3000	7000	6000	3000	8000
5	1.88	1.88	1.89	1.62	1.63	1.63	1.29	1.29	1.3													33.6441	23.7827	38.2419		6	1220000	460000	920000	1020000	4500	6200	5900	3600	2700	3900	3500	2400
6	2.09	2.06	2.07	1.96	1.95	1.97	1.9	1.86	1.88							17KDa										8	1520000	1770000	800000	1030000	440	890	1000	1760	850	610	1500	1420
7	2.68	2.69	2.71	2.49	2.5	2.5	2.38	2.42	2.4																	12	199000	168000	248000	950000	0	0	0	600	0	0	5600	1300
8	2.86	2.88	2.88	2.59	2.62	2.62	2.41	2.46	2.44
9	2.71	2.7	2.7	2.53	2.53	2.52	2.4	2.32	2.35
10	2.59	2.6	2.63	2.47	2.45	2.45	2.3	2.26	2.29

## Sheet: Fig 9d, 9f, 9g
Fig 9d					Fig 9f					Fig 9g
UT	RI	RIC	RIHC		UT	RI	RIC	RIHC		Weeks	UT			RI			RIC			RIHC
57.6641	39.6846	30.6547	33.7506		42.7035	21.39	0.221074	5.44482		0	150	150	150	150	150	150	150	150	150	150	150	150
50.5896	15.0795	29.5265	43.7537		23.6703	22.6428	0.690599	6.22082		2	22666.7	102000	6666.7	22666.7	102000	6666.7	22666.7	102000	6666.7	22666.7	102000	6666.7
18.8659	20.0589	34.6895	52.5098		23.8307	19.2827	0.938017	6.94163		4	586667	685333	652000	586667	685333	652000	586667	685333	652000	586667	685333	652000
25.332	32.9	31.3838	55.7079		31.9375	7.52252	1.4855	8.67853		6	286000	822667	266000	214667	124667	268667	47333.3	120000	96000	236000	114667	250000
86.1153	41.0807	30.6972	44.1471		8.9341	7.07593	0.878754	7.89642		8	271000	199000	233000	28300	21300	24900	6300	14100	8900	35800	33300	25700
41.7313	49.232	40.3273	28.7646		27.3218	11.5313	1.20578	32.6337
26.2138	27.3958	23.7032	30.8292		1.9673	14.0305	0.492252	22.4548
48.7967	48.9699	19.1988	41.005		13.4636	30.108	0.888946	14.8858
46.1736	24.8217	14.1469	41.4528		27.8102	5.02376	0.39257	16.4912
38.8901	23.5128	16.9098	32.0683		16.5607	5.04113	0.404442	9.68172

## Sheet: Supp. Fig 2a, 2b, 2c
Supp. Fig 2a					Supp. Fig 2b					Supp. Fig 2c
Control	bME	DTTox	DTTred		Control	bME	DTTox	DTTred		Control	bME	DTTox	DTTred
0.256	0.117	0.23	1.063		0.259	0.209	0.499	1.209		0.326	0.259	0.358	1.309
0.254	0.368	0.214	1.197		0.455	0.366	0.416	1.316		0.201	0.364	0.264	1.334
0.213	0.31	0.229	0.988		0.506	0.371	0.385	1.322		0.226	0.109	0.268	1.205

## Sheet: Supp. Fig 3a, 3b, 3c
Supp. Fig 3a										Supp. Fig 3b										Supp. Fig 3c
0	0.125	0.25	0.5	1.0	2.0	4.0	6.0	8.0	(mM DTT conc)	0	0.125	0.25	0.5	1.0	2.0	4.0	6.0	8.0	(mM DTT conc)	0	0.125	0.25	0.5	1.0	2.0	4.0	6.0	8.0	(mM DTT conc)
0.001	0.002	0.005	0.007	0.009	0.2931	0.6411	0.9742	1.5028		0.001	0.1022	0.1194	0.1077	0.12	0.2233	0.5877	1.0087	1.4291		0.001	0.002	0.017	0.0129	0.0444	0.23	0.5501	1.1115	1.2781
0.002	0.002	0.006	0.02	0.015	0.3041	0.523	1.3411	1.6123		0.002	0.0921	0.0994	0.1193	0.1199	0.21	0.6664	1.0484	1.3762		0.002	0.003	0.0112	0.0203	0.0784	0.2145	0.5124	1.2257	1.3962
0.001	0.005	0.01	0.003	0.009	0.412	0.5165	1.289	1.899		0.001	0.0871	0.195	0.2544	0.2986	0.2985	0.6166	1.1193	1.5662		0.001	0.009	0.0093	0.0591	0.0559	0.3031	0.449	1.2104	1.3087

## Sheet: Supp. Fig 5b-d (i-ii)
Supp. Fig 5b									Supp. Fig 5c									Supp. Fig 5d
i)	Planktonic	Untreated	Cellulase	Proteinase K	Lipase	a-Amylase	DNaseI		i)	Planktonic	Untreated	Cellulase	Proteinase K	Lipase	a-Amylase	DNaseI		i)	Planktonic	Untreated	Cellulase	Proteinase K	Lipase	a-Amylase	DNaseI
	0.0098	1.7026	0.4076	0.3211	1.5972	1.4071	1.4072			0.0122	1.591	0.3219	0.4917	1.6233	1.4372	1.4002			0.0166	1.6062	0.4066	0.3223	0.9989	1.5052	1.0293
	0.014	1.5998	0.5933	0.507	1.6626	1.4096	1.3526			0.0096	1.4772	0.4906	0.5216	1.509	1.4559	1.5331			0.0193	1.6943	0.4197	0.3765	1.4508	1.4918	1.5661
	0.0159	1.5612	0.5078	0.6246	1.6075	1.5352	0.9117			0.0098	1.5086	0.5243	0.404	1.4302	1.4266	1.2009			0.0199	1.529	0.4221	0.5219	1.5113	1.476	1.4402
ii)	Planktonic	Untreated	Cellulase	Proteinase K	Lipase	a-Amylase	DNaseI		ii)	Planktonic	Untreated	Cellulase	Proteinase K	Lipase	a-Amylase	DNaseI		ii)	Planktonic	Untreated	Cellulase	Proteinase K	Lipase	a-Amylase	DNaseI
	0.0296	1.1406	0.5359	0.5852	1.1364	1.2048	0.9881			0.0071	1.3202	0.4305	0.4871	1.2723	1.4358	0.8917			0.0093	1.4172	0.4007	0.3132	1.2021	1.472	1.002
	0.0311	0.9458	0.427	0.5231	0.9989	1.3894	0.8277			0.0113	1.3195	0.4743	0.4229	1.0882	1.0638	0.9147			0.0119	1.5066	0.3201	0.3091	1.0797	1.3199	1.9026
	0.0197	1.4017	0.5003	0.52	1.101	1.4147	0.9573			0.0186	1.3321	0.4358	0.4911	1.1141	1.4197	1.0086			0.0107	1.8204	0.3312	0.2264	1.1029	1.3026	1.1219

## Sheet: Supp. Fig 12b
Supp. Fig 12b
High bacillary burden	Low bacillary burden	No bacillary burden
908.51	290.36	93.58
458.33	162.88	93.4
602.86	118.77	99.22
352.41		90.54

[truncated: 1 more sheets: Supp. Fig 13a-d]
